# Supplementary material for: Individual and household factors associated with tungiasis in a marginalized population in Karamoja, northeastern Uganda
Source: Trop Med Health. 2026 Mar 3;54:36. doi: 10.1186/s41182-025-00841-2 (PMC12954993; doi:10.1186/s41182-025-00841-2)
Supplement: Supplementary file 1 — Supplementary Material 1 [file 41182_2025_841_MOESM1_ESM.zip]

Archive with 3 entries (3 files):
- Elson Karamoja tungiasis adult foot exam.pdf
- Elson Karamoja tungiasis child foot exam.pdf
- Elson Karamoja tungiasis_HH_Questionnaire.docx
